# Supplementary material for: Complement C3-Deficiency-Induced Constipation in FVB/N-C3em1Hlee/Korl Knockout Mice Was Significantly Relieved by Uridine and Liriope platyphylla L. Extracts
Source: Int J Mol Sci. 2023 Oct 30;24(21):15757. doi: 10.3390/ijms242115757 (PMC10649790; doi:10.3390/ijms242115757)
Supplement: Supplementary file 1 [file ijms-24-15757-s001.zip]

Archive with 1 entries (1 files):
- ijms-2595511-supplementary.pdf
